# Supplementary material for: Spatial distribution of supratentorial diffuse gliomas: A retrospective study of 990 cases
Source: Front Oncol. 2023 Jan 24;13:1098328. doi: 10.3389/fonc.2023.1098328 (PMC9904506; doi:10.3389/fonc.2023.1098328)
Supplement: Supplementary file 1 [file Table_1.xlsx]

## Sheet: Sheet1
Table S1 | Spatial distribution of lesions
			Frontal Lobe	Temporal Lobe	Parietal Lobe	Occipital Lobe	Insula	Corpus Callosum	Basal Ganglion	Thalamus	Motor Region	Sensory Region	Hippocampus	Gyrus Cinguli
L	Volume of areas	mm3	250805	142275	164535	68460.7	15832.3	12205.9	25209.2	12328.9	31266.5	28729.5	5730.54	14674.1
		ratio (x 105 mm3)	2.51	1.42	1.65	0.68	0.16	0.12	0.25	0.12	0.31	0.29	0.06	0.15
	Invaded ratio	Entirety (95% CI*) n = 990 △	0.2970 (0.2685 - 0.3254)	0.1788 (0.1549 - 0.2027)	0.0808 (0.0638 - 0.0978)	0.0253 (0.0155 - 0.0350)	0.1263 (0.1056 - 0.1470)	0.0838 (0.0666 - 0.1011)	0.0424 (0.0299 - 0.0550)	0.0323 (0.0213 - 0.0433)	0.0333 (0.0222 - 0.0445)	0.0222 (0.0130 - 0.0314)	0.0475 (0.0342 - 0.0607)	0.0697 (0.0538 - 0.0856)
		Localized (95% CI*) n = 562△	0.2794 (0.2423 - 0.3165)	0.0996 (0.0749 - 0.1244)	0.0498 (0.0318 - 0.0678)	0.0071 (0.0002 - 0.0141)	0.0125 (0.0033 - 0.0216)	0.0089 (0.0011 - 0.0167)	0.0053 (-0.0007 - 0.0114)	0.0374 (0.0217 - 0.0530)	0.0267 (0.0134 - 0.0400)	0.0142 (0.0044 - 0.0240)	0.0320 (0.0175 - 0.0466)	0.0356 (0.0203 - 0.0509)
		Multi-reginal (95% CI*) n = 428△	0.3201 (0.2759 - 0.3643)	0.2827 (0.2400 - 0.3254)	0.1215 (0.0905 - 0.1524)	0.0491 (0.0286 - 0.0695)	0.2757 (0.2334 - 0.3180)	0.1822 (0.1457 - 0.2188)	0.0911 (0.0639 - 0.1184)	0.0257 (0.0107 - 0.0407)	0.0421 (0.0230 - 0.0611)	0.0327 (0.0159 - 0.0496)	0.0678 (0.0439 - 0.0916)	0.1145 (0.0843 - 0.1447)
		LGGs (95% CI*) n = 644△	0.3354 (0.2989 - 0.3719)	0.1708 (0.1417 - 0.1999)	0.0512 (0.0342 - 0.0683)	0.0171 (0.0071 - 0.0271)	0.1553 (0.1273 - 0.1833)	0.0761 (0.0556 - 0.0966)	0.0388 (0.0239 - 0.0537)	0.0264 (0.0140 - 0.0388)	0.0295 (0.0164 - 0.0426)	0.0186 (0.0082 - 0.0291)	0.0450 (0.0290 - 0.0610)	0.0699 (0.0502 - 0.0896)
		HGGs (95% CI*) n = 346△	0.2254 (0.1814 - 0.2695)	0.1936 (0.1520 - 0.2353)	0.1358 (0.0997 - 0.1719)	0.0405 (0.0197 - 0.0612)	0.0723 (0.0450 - 0.0995)	0.0983 (0.0669 - 0.1296)	0.0491 (0.0264 - 0.0719)	0.0434 (0.0219 - 0.0648)	0.0405 (0.0197 - 0.0612)	0.0289 (0.0112 - 0.0466)	0.0520 (0.0286 - 0.0754)	0.0694 (0.0426 - 0.0961)
R	Volume of areas	mm3	248948	140157	165905	71059.1	15641.5	12095.4	25883	11684.5	29245.8	27373.7	5807.54	17281.5
		ratio (x 105 mm3)	2.49	1.4	1.66	0.71	0.16	0.12	0.26	0.12	0.29	0.27	0.06	0.17
	Invaded ratio	Entirety (95% CI*) n = 990△	0.2778 (0.2499 - 0.3057)	0.1818 (0.1578 - 0.2058)	0.0596 (0.0448 - 0.0743)	0.0212 (0.0122 - 0.0302)	0.1354 (0.1140 - 0.1567)	0.0818 (0.0647 - 0.0989)	0.0303 (0.0196 - 0.0410)	0.0222 (0.0130 - 0.0314)	0.0273 (0.0171 - 0.0374)	0.0131 (0.0060 - 0.0202)	0.0465 (0.0334 - 0.0596)	0.0646 (0.0493 - 0.0800)
		Localized (95% CI*) n = 562△	0.2705 (0.2337 - 0.3072)	0.1299 (0.1021 - 0.1577)	0.0391 (0.0231 - 0.0552)	0.0089 (0.0011 - 0.0167)	0.0285 (0.0149 - 0.0422)	0.0089 (0.0011 - 0.0167)	0.0036 (-0.0014 - 0.0085)	0.0231 (0.0107 - 0.0356)	0.0231 (0.0107 - 0.0356)	0.0089 (0.0011 - 0.0167)	0.0427 (0.0260 - 0.0594)	0.0285 (0.0147 - 0.0422)
		Multi-reginal (95% CI*) n = 428△	0.2874 (0.2445 - 0.3303)	0.2500 (0.2090 - 0.2910)	0.0864 (0.0598 - 0.1131)	0.0374 (0.0194 - 0.0554)	0.2757 (0.2334 - 0.3180)	0.1776 (0.1414 - 0.2138)	0.0654 (0.0420 - 0.0888)	0.0210 (0.0074 - 0.0346)	0.0327 (0.0159 - 0.0496)	0.0187 (0.0059 - 0.0315)	0.0514 (0.0305 - 0.0723)	0.1121 (0.0823 - 0.1420)
		LGGs (95% CI*) n = 644△	0.3199 (0.2839 - 0.3559)	0.1584 (0.1302 - 0.1866)	0.0373 (0.0226 - 0.0519)	0.0078 (0.0010 - 0.0145)	0.1630 (0.1345 - 0.1916)	0.0714 (0.0515 - 0.0913)	0.0186 (0.0082 - 0.0291)	0.0109 (0.0029 - 0.0189)	0.0311 (0.0177 - 0.0445)	0.0093 (0.0019 - 0.0167)	0.0373 (0.0226 - 0.0519)	0.0683 (0.0488 - 0.0878)
		HGGs (95% CI*) n = 346△	0.1994 (0.1573 - 0.2415)	0.2254 (0.1814 - 0.2695)	0.1012 (0.0694 - 0.1329)	0.0462 (0.0241 - 0.0684)	0.0838 (0.0546 - 0.1130)	0.1012 (0.0694 - 0.1329)	0.0520 (0.0286 - 0.0754)	0.0434 (0.0219 - 0.0648)	0.0202 (0.0054 - 0.0351)	0.0202 (0.0054 - 0.0351)	0.0636 (0.0379 - 0.0893)	0.0578 (0.0332 - 0.0824)
* 95% CI is calculated by normal approximation method with the formula of: p ± 1.96 * (p * (1 - p)/n)^0.5)
△ Sample size of the entierty or the gropus of Localized lesions, Multi-reginal lesions, LGGs and HGGs, rather than the subgroups of the left or right half invaded ones.
Two decimal places reserved for indicators of volume and four decimal places reserved for invaded ratios
